# Supplementary material for: Testing Control Strategies for Foot-and-Mouth Disease in New England Using the InterSpread Plus Model: Impacts of Regional Zoning, Early Detection, and Enhanced Biosecurity
Source: Viruses. 2026 Apr 21;18(4):480. doi: 10.3390/v18040480 (PMC13119767; doi:10.3390/v18040480)
Supplement: Supplementary file 1 [file viruses-18-00480-s001.zip]

Archive with 1 entries (1 files):
- viruses-4263130-supplementary.pdf
